# Supplementary material for: Walkability, Overweight, and Obesity in Adults: A Systematic Review of Observational Studies
Source: Int J Environ Res Public Health. 2019 Aug 28;16(17):3135. doi: 10.3390/ijerph16173135 (PMC6747269; doi:10.3390/ijerph16173135)
Supplement: Supplementary file 1 [file ijerph-16-03135-s001.zip]

Archive with 7 entries (4 files):
- Arquivo Comprimido 2 2/
- Arquivo Comprimido 2 2/Supplementary file 2.docx
- __MACOSX/
- __MACOSX/Arquivo Comprimido 2 2/
- __MACOSX/Arquivo Comprimido 2 2/._Supplementary file 2.docx
- Arquivo Comprimido 2 2/Supplementary file 1.docx
- __MACOSX/Arquivo Comprimido 2 2/._Supplementary file 1.docx
